# Supplementary material for: Efficacy of Feed Additives on Immune Modulation and Disease Resistance in Tilapia in Coinfection Model with Tilapia Lake Virus and Aeromonas hydrophila
Source: Biology (Basel). 2024 Nov 16;13(11):938. doi: 10.3390/biology13110938 (PMC11591586; doi:10.3390/biology13110938)
Supplement: Supplementary file 1 [file biology-13-00938-s001.zip]

Archive with 1 entries (1 files):
- biology-3290589-supplementary.pdf
